# Supplementary material for: Synthesis and Biological Investigation of Bile Acid-Paclitaxel Hybrids
Source: Molecules. 2022 Jan 12;27(2):471. doi: 10.3390/molecules27020471 (PMC8779069; doi:10.3390/molecules27020471)
Supplement: Supplementary file 1 [file molecules-27-00471-s001.zip]

Archive with 1 entries (1 files):
- molecules-1530310-supplementary.pdf
